# Supplementary material for: A Comparative Study of Additive and Subtractive Manufacturing Techniques for a Zirconia Dental Product: An Analysis of the Manufacturing Accuracy and the Bond Strength of Porcelain to Zirconia
Source: Materials (Basel). 2022 Aug 5;15(15):5398. doi: 10.3390/ma15155398 (PMC9370019; doi:10.3390/ma15155398)
Supplement: Supplementary file 1 [file materials-15-05398-s001.zip]

Archive with 1 entries (1 files):
- materials-1741858-supplementary.pdf
